# Supplementary material for: Phenotyping of a new yeast mapping population reveals differences in the activation of the TORC1 signalling pathway between wild and domesticated yeast strains
Source: Biol Res. 2024 Nov 7;57:82. doi: 10.1186/s40659-024-00563-5 (PMC11545388; doi:10.1186/s40659-024-00563-5)
Supplement: Supplementary file 1 — Supplementary Material 1. Table S1: Phenotypic, genomic and ecological data of the TOMAN-G population. Table S2: Number of strains by clade in the TOMAN-G population. [file 40659_2024_563_MOESM1_ESM.xlsx]

## Sheet: S1
Table S1. Phenotypic, genomic and ecological data of the TOMAN-G population.
Strain name	Time			Max			AUC			Transformation method	Genomic info (1)			Genomic info (2)			Ecological info
	0-4 h	0-12 h	4-12 h	0-4 h	0-12 h	4-12 h	0-4 h	0-12 h	4-12 h		Ploidy	Aneuploidies	Heterozygosity	Ploidy	# aneuploidies	Heterozygosity	Origin	Clade	Class
AAP	1.83	1.83	11.33	178	178	25	340.8	469.3	128.6	Lithium acetate	2	0	0.510148	Diploid	Euploid	Heterozygous	Bakery	8. Mixed origin	Unknown
AIK	2	2	5.33	41	41	27	111.6	207.6	96	Electroporation	2	0	0.0296392	Diploid	Euploid	Heterozygous	Nature	1. Wine/European	Domesticated (wine)
AIN	1.79	1.79	4.83	151.5	151.5	55.3	362.5	561.63	199.13	Lithium acetate	2	0	0.0660815	Diploid	Euploid	Heterozygous	Wine	1. Wine/European	Domesticated (wine)
AIQ	0.42	0.42	5.42	78	78	57.5	208.15	406.75	198.6	Electroporation	2	0	0.169209	Diploid	Euploid	Heterozygous	Fermentation	1. Wine/European	Domesticated (wine)
AKB	1.83	1.83	4.3	419.4	419.4	97.2	973.22	1155.14	181.87	Electroporation	2	0	0.0658326	Diploid	Euploid	Heterozygous	Palm wine	13. African palm wine	Domesticated (non-wine)
AKE	2.67	2.67	4.17	783	783	440	2176	4479	2303	Electroporation	2	0	0	Diploid	Euploid	Homozygous	Palm wine	13. African palm wine	Domesticated (non-wine)
AKH	2.39	2.39	4.39	211.3	211.3	62.7	481.63	600.07	118.39	Electroporation	2	0	0	Diploid	Euploid	Homozygous	Palm wine	13. African palm wine	Domesticated (non-wine)
AKL	1	1	4.17	1506	1506	747.3	4881	9438.33	4557.33	Electroporation	2	0	0.192014	Diploid	Euploid	Heterozygous	Sake	26. Asian fermentation	Unknown
AKM	4	4.67	4.67	484	589	589	1242	2497	1255	Electroporation	2	0	0	Diploid	Euploid	Homozygous	Tree	19. Malaysian	Wild
AKN	1.28	1.28	4.17	1223	1223	301	3377	5257	1880.33	Electroporation	2	0	0	Diploid	Euploid	Homozygous	Soil	23. North American oak	Wild
AKP	2.83	2.83	4.28	165	165	118	473.37	977.07	503.57	Electroporation	2	0	0	Diploid	Euploid	Homozygous	Industrial	1. Wine/European	Domesticated (wine)
AKQ	1.17	1.17	4.5	541	541	342	1763	4096	2333	Electroporation	2	0	0	Diploid	Euploid	Homozygous	Insect	M3. Mosaic region 3	Unknown
AKS	1.67	1.67	4.25	722.8	722.8	342.3	2043.75	3138.25	1094.38	Electroporation	2	0	0	Diploid	Euploid	Homozygous	Flower	M3. Mosaic region 3	Unknown
AKT	2.33	2.33	4.17	473.5	473.5	298	1256	1978	722.1	Electroporation	2	0	0.556585	Diploid	Euploid	Heterozygous	Insect	8. Mixed origin	Unknown
AKV	1.37	1.37	4.7	269.2	269.2	136.4	690.76	1384.2	693.52	Electroporation	2	0	0	Diploid	Euploid	Homozygous	Nature	1. Wine/European	Domesticated (wine)
ALE	2.28	2.28	4.39	240	240	124.3	571.87	888	316.07	Electroporation	2	0	0	Diploid	Euploid	Homozygous	Insect	1. Wine/European	Domesticated (wine)
ALI	3.67	3.67	4.17	7089.5	7089.5	6321.5	10400	19140	8740	Electroporation	2	0	0.186314	Diploid	Euploid	Heterozygous	Water	99. Other	Unknown
ALQ	2.25	2.25	4.17	757	757	246.5	2091.5	3101.5	1009.85	Electroporation	2	0	0	Diploid	Euploid	Homozygous	Tree	1. Wine/European (subclade 1)	Domesticated (wine)
ALT	4	4.17	4.17	1588	1745	1745	1996	4898	2268	Electroporation	2	0	0	Diploid	Euploid	Homozygous	Flower	1. Wine/European (subclade 1)	Domesticated (wine)
AMC	4	4.25	4.42	3208	3461	3419	2839	9505.5	6666	Electroporation	2	0	0	Diploid	Euploid	Homozygous	Insect	99. Other	Unknown
AMD	3.83	5.22	5.22	598.3	771.7	771.7	829.77	2582.17	1752.8	Electroporation	2	0	0	Diploid	Euploid	Homozygous	Fruit	99. Other	Unknown
AMM	2.22	2.22	5.11	6192.3	6192.3	2795	13842	17029.7	3187.5	Electroporation	2	0	0	Diploid	Euploid	Homozygous	Tree	99. Other	Unknown
ANC	3.67	3.94	4.39	3124.3	3401.7	2964.3	4149.33	9292	5143	Electroporation	2	0	0	Diploid	Euploid	Homozygous	Tree	23. North American oak	Wild
AND	4	4.5	4.56	2802	3425	3382	2903.33	10255	7352.67	Electroporation	2	0	0	Diploid	Euploid	Homozygous	Soil	23. North American oak	Wild
ANE	4	4.44	4.5	2568.7	2979.3	2954	3031	8997	5966	Electroporation	2	0	0	Diploid	Euploid	Homozygous	Soil	23. North American oak	Wild
ANF	4	5.67	5.67	946	1663.7	1663.7	1216.33	5906.33	4690.33	Lithium acetate	2	0	0	Diploid	Euploid	Homozygous	Soil	23. North American oak	Wild
ANH	2.44	2.64	5.61	1161	1222.5	643.8	2907.33	4905	1997.67	Electroporation	2	0	0	Diploid	Euploid	Homozygous	Nature	23. North American oak	Wild
ANQ	1.7	1.7	5.4	550.2	550.2	210.4	1461.2	2346	884.9	Lithium acetate	2	0	0	Diploid	Euploid	Homozygous	Wine	1. Wine/European	Domesticated (wine)
ANS	1.94	1.94	4.39	103.7	103.7	60.7	316	443.37	127.42	Lithium acetate	2	0	0.0275054	Diploid	Euploid	Heterozygous	Sake	25. Sake	Domesticated (non-wine)
APA	1.5	1.5	5.17	84	84	38	187.6	360.7	173.1	Electroporation	2	0	0.0329625	Diploid	Euploid	Heterozygous	Sake	25. Sake	Domesticated (non-wine)
APL	1.83	1.83	4.25	2740.5	2740.5	902	6824	9383	2559	Electroporation	2	0	0.56104	Diploid	Euploid	Heterozygous	Bakery	8. Mixed origin	Unknown
APV	1.5	1.5	4.83	625.5	625.5	228.5	1669.85	2431.5	761.95	Electroporation	2	0	0	Diploid	Euploid	Homozygous	Wine	1. Wine/European	Domesticated (wine)
AQB	1.33	1.33	10.67	390	390	162	835.2	1731	896.2	Electroporation	2	0	0	Diploid	Euploid	Homozygous	Wine	1. Wine/European	Domesticated (wine)
AQN	1.28	1.28	4.17	382	382	162.3	1080	1652.67	572.53	Electroporation	2	0	0.0411612	Diploid	Euploid	Heterozygous	Sake	25. Sake	Domesticated (non-wine)
ASE	1.5	1.5	4.83	108	108	62.5	206.35	414.9	208.55	Lithium acetate	2	0	0.0446674	Diploid	Euploid	Heterozygous	Wine	1. Wine/European	Domesticated (wine)
ASN	1.58	1.72	5.58	163.8	178.7	131.3	388.35	878.28	489.88	Electroporation	2	0	0.38383	Diploid	Euploid	Heterozygous	Dairy	5. French dairy	Domesticated (non-wine)
ASS	2.11	2.61	4.5	572.5	584.8	153.3	1378.73	1660.77	282.23	Electroporation	2	0	0	Diploid	Euploid	Homozygous	Wine	1. Wine/European	Domesticated (wine)
ATA	3.17	4.44	5.83	156.3	181.7	167	465.1	1197	732.1	Lithium acetate	2	0	0	Diploid	Euploid	Homozygous	Wine	1. Wine/European	Domesticated (wine)
ATH	0.61	11.28	11.28	474.7	710.7	710.7	1097.2	4096	2998.33	Electroporation	2	0	0.0601704	Diploid	Euploid	Heterozygous	Wine	1. Wine/European	Domesticated (wine)
ATM	3.5	3.5	4.22	214.3	214.3	177.3	609.43	943.9	334.3	Electroporation	2	0	0	Diploid	Euploid	Homozygous	Wine	1. Wine/European	Domesticated (wine)
BAG	2.5	2.5	4.17	6200	6200	1207	14270	15350	1080	Electroporation	2	0	0	Diploid	Euploid	Homozygous	Tree	15. CHNII	Wild
BAI	2.11	5.83	5.83	102.7	185.3	185.3	297.77	864.07	566	Electroporation	2	0	0	Diploid	Euploid	Homozygous	Fruit	18. Far East Asia	Wild
BAK	1.06	1.06	4.33	923.3	923.3	440.3	2731.33	4959	2227.33	Electroporation	2	0	0	Diploid	Euploid	Homozygous	Tree	18. Far East Asia	Wild
BAL	4	4.89	4.89	257	427.7	427.7	449.63	1406.67	957	Electroporation	2	0	0	Diploid	Euploid	Homozygous	Nature	16. CHNI	Wild
BAN	3.94	3.94	4.17	5881.3	5881.3	5591.7	7054.67	15375	8320	Electroporation	2	0	0	Diploid	Euploid	Homozygous	Nature	20. CHN V	Wild
BAP	4	4.83	4.83	1587	2075	2075	1824	5668	3844	Electroporation	2	0	0	Diploid	Euploid	Homozygous	Soil	20. CHN V	Wild
BAQ	1.5	1.5	4.17	647	647	418	1997	4348	2351	Electroporation	2	0	0	Diploid	Euploid	Homozygous	Tree	14. CHNIII	Wild
BAR	2.44	2.44	4.33	181.7	181.7	108.7	542.23	861.97	319.73	Electroporation	2	0	0	Diploid	Euploid	Homozygous	Tree	1. Wine/European	Domesticated (wine)
BAS	1	1	5.06	206	206	55	452.8	708.33	255.54	Electroporation	2	0	0	Diploid	Euploid	Homozygous	Soil	1. Wine/European	Domesticated (wine)
BAT	2.08	2.08	6.42	535	535	211.5	1497	2848.5	1352.35	Electroporation	2	0	0	Diploid	Euploid	Homozygous	Soil	1. Wine/European	Domesticated (wine)
BAV	2.17	2.17	4.63	180	180	98	455.86	673.04	217.2	Electroporation	2	0	0	Diploid	Euploid	Homozygous	Wine	1. Wine/European	Domesticated (wine)
BBA	2.39	2.39	5.17	207.7	207.7	163.7	646.93	1477.67	830.57	Electroporation	2	0	0	Diploid	Euploid	Homozygous	Soil	1. Wine/European	Domesticated (wine)
BBB	NE	NE	NE	NE	NE	NE	NE	NE	NE	Electroporation	2	0	0	Diploid	Euploid	Homozygous	Soil	1. Wine/European	Domesticated (wine)
BBI	2.11	2.11	5.28	250	250	140.7	570.07	1108.63	538.54	Electroporation	2	0	0	Diploid	Euploid	Homozygous	Flower	1. Wine/European (subclade 1)	Domesticated (wine)
BBK	1.56	1.56	4.17	454.3	454.3	101.7	1052.63	1380.63	328	Electroporation	2	0	0	Diploid	Euploid	Homozygous	Flower	1. Wine/European (subclade 1)	Domesticated (wine)
BBM	4	5.33	5.33	1921.3	2528	2528	2943.67	10619	7675.33	Lithium acetate	2	0	0	Diploid	Euploid	Homozygous	Distillery	99. Other	Unknown
BBQ	4	5.83	5.83	571	866.5	866.5	843.7	3656	2812.5	Electroporation	2	0	0	Diploid	Euploid	Homozygous	Soil	4. Mediterranean oak	Wild
BBR	1.06	1.06	4.17	1067	1067	429.7	3234	5042.67	1808.67	Electroporation	2	0	0	Diploid	Euploid	Homozygous	Tree	99. Other	Unknown
BCA	1.44	1.44	4.22	1171.3	1171.3	738	3692.33	7039	3346.67	Electroporation	2	0	0.0540737	Diploid	Euploid	Heterozygous	Human, clinical	1. Wine/European (subclade 3)	Domesticated (wine)
BCF	2.5	2.5	4.33	97	97	60	262.6	436.3	173.7	Electroporation	2	0	0.0963173	Diploid	Euploid	Heterozygous	Human	10. French Guiana human	Unknown
BCL	1.83	1.83	4.22	672	672	286.7	1801	3026.67	1226.23	Electroporation	2	0	0.0855905	Diploid	Euploid	Heterozygous	Human	10. French Guiana human	Unknown
BCS	1.83	1.83	4.22	171.7	171.7	98.3	513.77	705.9	192.17	Electroporation	2	0	0.543451	Diploid	Euploid	Heterozygous	Nature	8. Mixed origin	Unknown
BCV	1.42	1.42	4.25	774.5	774.5	480	2492	4696	2203.5	Electroporation	2	0	0.19583	Diploid	Euploid	Heterozygous	Nature	M2. Mosaic region 2	Unknown
BDB	1.61	1.61	4.22	316.3	316.3	79	823.83	953.1	129.32	Electroporation	2	0	0.188449	Diploid	Euploid	Heterozygous	Nature	M2. Mosaic region 2	Unknown
BDN	1.42	1.42	4.17	1038.5	1038.5	614.5	3230	6054.5	2824	Electroporation	2	0	0.0765831	Diploid	Euploid	Heterozygous	Nature	6. African beer	Domesticated (non-wine)
BDP	1.5	1.5	4.22	851.7	851.7	560	2731.33	5480.67	2749.33	Electroporation	2	0	0.0903987	Diploid	Euploid	Heterozygous	Human	10. French Guiana human	Unknown
BDV	1.5	1.5	4.17	1237.3	1237.3	778.3	3912.67	7200	3288	Electroporation	2	0	0.0981708	Diploid	Euploid	Heterozygous	Human	10. French Guiana human	Unknown
BEA	1.5	1.5	4.33	336	336	55	810.8	931.2	120.4	Electroporation	2	0	0.0823274	Diploid	Euploid	Heterozygous	Human	10. French Guiana human	Unknown
BEE	2.83	2.83	5.83	179	179	137	445.8	820.3	374.4	Electroporation	2	0	0.111036	Diploid	Euploid	Heterozygous	Human	10. French Guiana human	Unknown
BEF	1.44	1.44	4.17	923.3	923.3	435	2658	4513	1854.67	Electroporation	2	0	0.163663	Diploid	Euploid	Heterozygous	Fermentation	26. Asian fermentation	Unknown
BEH	2.08	2.08	5.92	615.5	615.5	454.5	1854.65	3654.8	1800.17	Electroporation	2	0	0	Diploid	Euploid	Homozygous	Fermentation	26. Asian fermentation	Unknown
BEP	0.17	2.92	5.25	178.5	194.5	132.5	336.55	819.05	482.45	Lithium acetate	2	0	0.0944483	Diploid	Euploid	Heterozygous	Unknown	1. Wine/European (subclade 1)	Domesticated (wine)
BER	2.67	3.08	4.5	476.5	624	471.5	1290.65	2391	1100.6	Electroporation	2	0	0.0542055	Diploid	Euploid	Heterozygous	Wine	1. Wine/European	Domesticated (wine)
BET	1.75	1.75	5.08	112	112	35	246.15	357.7	111.55	Electroporation	2	0	0	Diploid	Euploid	Homozygous	Water	1. Wine/European	Domesticated (wine)
BEV	2.39	2.39	4.28	90.3	90.3	31.7	216.23	322.67	106.47	Lithium acetate	2	0	0	Diploid	Euploid	Homozygous	Water	1. Wine/European	Domesticated (wine)
BFB	1.67	1.67	4.38	355.8	355.8	192.8	1059.3	1879	820.08	Lithium acetate	2	0	0.166742	Diploid	Euploid	Heterozygous	Nature	1. Wine/European (subclade 1)	Domesticated (wine)
BFC	2.33	7.56	7.56	154.3	244.3	244.3	362.57	1285.9	923.37	Electroporation	2	0	0	Diploid	Euploid	Homozygous	Fermentation	1. Wine/European	Domesticated (wine)
BFD	1.83	1.83	4.22	1329.3	1329.3	677.3	3731.33	5048.67	1316.6	Electroporation	2	0	0	Diploid	Euploid	Homozygous	Fruit	1. Wine/European (subclade 1)	Domesticated (wine)
BFK	2.33	3.33	4.94	197.3	205.3	205.3	496.37	1072.57	576.03	Lithium acetate	2	0	0	Diploid	Euploid	Homozygous	Tree	1. Wine/European	Domesticated (wine)
BGQ	2.83	4.72	5.17	352	477.7	452	1012.43	2809	1797	Electroporation	2	0	0.350967	Diploid	Euploid	Heterozygous	Dairy	5. French dairy	Domesticated (non-wine)
BHB	2.56	2.56	4.28	550.7	550.7	183.3	1369	1939	569.83	Electroporation	2	0	0.226345	Diploid	Euploid	Heterozygous	Bakery	1. Wine/European	Domesticated (wine)
BHF	1.13	1.13	4.67	97.3	97.3	47.3	237.29	405.38	168.12	Electroporation	2	0	0	Diploid	Euploid	Homozygous	Cider	1. Wine/European	Domesticated (wine)
BHL	2.83	2.83	4.22	99.7	99.7	70.7	233.47	412.33	178.9	Electroporation	2	0	0.380861	Diploid	Euploid	Heterozygous	Cider	M1. Mosaic region 1	Unknown
BHN	2.09	2.09	5	108.5	108.5	68.5	293.35	437.8	144.4	Electroporation	2	0	0	Diploid	Euploid	Homozygous	Fermentation	1. Wine/European	Domesticated (wine)
BHP	2.22	2.22	4.22	793.7	793.7	502.7	2444.33	4603.67	2159.33	Electroporation	2	0	0.13531	Diploid	Euploid	Heterozygous	Fermentation	26. Asian fermentation	Unknown
BHQ	2.33	2.33	4.17	297	297	101	714.8	880.3	165.5	Electroporation	2	0	0.12645	Diploid	Euploid	Heterozygous	Fermentation	26. Asian fermentation	Unknown
BHR	1.83	3.7	6	510.2	569.8	254.8	1379.02	2083.76	704.75	Electroporation	2	0	0.125047	Diploid	Euploid	Heterozygous	Fermentation	26. Asian fermentation	Unknown
BHV	1.97	4.47	5.47	319	400.7	254.3	863.47	1592.55	729.08	Electroporation	2	0	0	Diploid	Euploid	Homozygous	Wine	1. Wine/European	Domesticated (wine)
BIA	1.92	3	4.67	178	178	55.5	405.55	533.9	128.35	Electroporation	2	0	0	Diploid	Euploid	Homozygous	Wine	1. Wine/European	Domesticated (wine)
BIB	1.75	1.75	6	126	126	40	314.25	430.25	115.99	Electroporation	2	0	0	Diploid	Euploid	Homozygous	Wine	1. Wine/European	Domesticated (wine)
BID	3.06	4.72	5.61	308.3	562	528.7	830.5	2480.03	1649.53	Electroporation	2	0	0	Diploid	Euploid	Homozygous	Bakery	1. Wine/European	Domesticated (wine)
BIE	2.78	2.78	4.17	2160.7	2160.7	1294.7	6791.33	12054.7	5263.33	Electroporation	2	0	0.681735	Diploid	Euploid	Heterozygous	Wine	M3. Mosaic region 3	Unknown
BIF	3.08	3.08	4.33	246.5	246.5	178	668.6	1016.5	347.95	Electroporation	2	0	0	Diploid	Euploid	Homozygous	Wine	1. Wine/European	Domesticated (wine)
BII	2	2	5.5	162	162	55.5	363.6	541.45	177.79	Electroporation	2	0	0	Diploid	Euploid	Homozygous	Wine	1. Wine/European	Domesticated (wine)
BIK	1.17	1.17	6	58	58	18	112	181.6	69.58	Electroporation	2	0	0	Diploid	Euploid	Homozygous	Wine	1. Wine/European	Domesticated (wine)
BIR	2.67	5.11	5.11	145	161.7	161.7	419.83	814.37	394.53	Electroporation	2	0	0.1855	Diploid	Euploid	Heterozygous	Wine	1. Wine/European	Domesticated (wine)
BIS	2.17	2.17	4.17	290	290	190	141.9	1216	461.3	Electroporation	2	0	0	Diploid	Euploid	Homozygous	Wine	1. Wine/European	Domesticated (wine)
BIT	2.67	2.67	4.17	403.5	403.5	310.5	1141.5	1895	754.2	Electroporation	2	0	0	Diploid	Euploid	Homozygous	Wine	1. Wine/European	Domesticated (wine)
BKA	2.67	2.67	4.67	85	85	34	200.3	297.3	96.92	Electroporation	2	0	0	Diploid	Euploid	Homozygous	Fruit	1. Wine/European	Domesticated (wine)
BKI	2.28	2.28	7.17	408.7	408.7	157.3	1090.13	2128.67	1038.63	Electroporation	2	0	0	Diploid	Euploid	Homozygous	Wine	1. Wine/European	Domesticated (wine)
BKK	1.83	1.83	4.83	211	211	95	535.8	958.8	423	Electroporation	2	0	0	Diploid	Euploid	Homozygous	Unknown	1. Wine/European	Domesticated (wine)
BKL	2.17	2.17	6	139	139	36	309.2	368.2	59	Electroporation	2	0	0	Diploid	Euploid	Homozygous	Wine	1. Wine/European	Domesticated (wine)
BKM	1.67	1.67	4.17	329.5	329.5	196	913.3	1690	776.9	Electroporation	2	0	0.111559	Diploid	Euploid	Heterozygous	Wine	1. Wine/European	Domesticated (wine)
BKR	2.17	3.29	6.83	404	405.3	223.8	1113.65	2129.4	1015.75	Electroporation	2	0	0	Diploid	Euploid	Homozygous	Wine	1. Wine/European	Domesticated (wine)
BKS	2.5	2.5	4.25	350	350	222.5	980.15	1671.5	690.8	Electroporation	2	0	0.0959352	Diploid	Euploid	Heterozygous	Wine	1. Wine/European	Domesticated (wine)
BLA	2.38	3.04	4.83	312.8	323	175.3	789.38	1367.5	578.35	Electroporation	2	0	0	Diploid	Euploid	Homozygous	Wine	1. Wine/European	Domesticated (wine)
BLB	2.07	3.79	5.48	143.1	154.9	120.1	407.34	883.84	476.53	Electroporation	2	0	0	Diploid	Euploid	Homozygous	Wine	1. Wine/European	Domesticated (wine)
BLC	2.67	2.67	5.58	436.5	436.5	321	1179	2451.5	1273	Electroporation	2	0	0.0418877	Diploid	Euploid	Heterozygous	Wine	1. Wine/European	Domesticated (wine)
BLD	0.94	7.33	7.33	249.7	453.3	453.3	726.6	2495	1769	Electroporation	2	0	0	Diploid	Euploid	Homozygous	Wine	1. Wine/European	Domesticated (wine)
BLE	0.5	3.25	6.42	80	89	81	206.85	521	314.1	Electroporation	2	0	0	Diploid	Euploid	Homozygous	Wine	1. Wine/European	Domesticated (wine)
BLF	1.22	1.22	4.81	74.7	74.7	27.5	163.35	231.33	67.97	Electroporation	2	0	0.104357	Diploid	Euploid	Heterozygous	Wine	1. Wine/European	Domesticated (wine)
BLG	1.43	2.93	5.47	208.6	213	153.6	599.18	1193.14	593.98	Electroporation	2	0	0.151621	Diploid	Euploid	Heterozygous	Wine	1. Wine/European	Domesticated (wine)
BLI	1.25	1.25	5.08	158.5	158.5	112.5	468.7	832.5	363.95	Electroporation	2	0	0.157459	Diploid	Euploid	Heterozygous	Wine	1. Wine/European	Domesticated (wine)
BLK	1.92	1.92	4.25	324	324	244.5	663.95	1531	622.75	Electroporation	2	0	0	Diploid	Euploid	Homozygous	Wine	1. Wine/European	Domesticated (wine)
BLL	3.56	6.78	6.78	373	673.3	673.3	703.97	2633.67	1929.67	Electroporation	2	0	0.13243	Diploid	Euploid	Heterozygous	Wine	1. Wine/European	Domesticated (wine)
BLN	2	2	6	258	258	130	697.8	1107	409.1	Electroporation	2	0	0.102264	Diploid	Euploid	Heterozygous	Wine	1. Wine/European	Domesticated (wine)
BLP	1.83	1.83	4.17	284	284	140	764.9	1431	666.3	Electroporation	2	0	0.0840199	Diploid	Euploid	Heterozygous	Wine	1. Wine/European	Domesticated (wine)
BLR	2.75	7.5	7.5	194.5	298.5	298.5	437.23	1713.3	1276.18	Electroporation	2	0	0.103489	Diploid	Euploid	Heterozygous	Wine	1. Wine/European	Domesticated (wine)
BLT	1.71	1.71	5.13	200.6	200.6	108.5	566.68	1109.74	543.16	Electroporation	2	0	0.0894804	Diploid	Euploid	Heterozygous	Wine	1. Wine/European	Domesticated (wine)
BMA	1.17	1.17	4.25	144	144	35	399.65	456.9	57.3	Electroporation	2	0	0	Diploid	Euploid	Homozygous	Tree	19. Malaysian	Wild
BMC	2.3	2.3	4.7	310	310	223.2	832.58	1305.66	473.12	Electroporation	2	0	0	Diploid	Euploid	Homozygous	Tree	19. Malaysian	Wild
BMD	3	3	4.25	199	199	145.5	559.55	940.55	380.95	Electroporation	2	0	0.589084	Diploid	Euploid	Heterozygous	Human	M3. Mosaic region 3	Unknown
BMH	2.67	2.67	4.17	281	281	184.5	825.2	1559.5	734.45	Electroporation	2	0	0	Diploid	Euploid	Homozygous	Human, clinical	1. Wine/European (subclade 2)	Domesticated (wine)
BMI	2.94	2.94	4.44	227	227	150.3	540.67	987.23	446.77	Electroporation	2	0	0	Diploid	Euploid	Homozygous	Human, clinical	1. Wine/European (subclade 2)	Domesticated (wine)
BMK	1.61	1.61	4.83	112.7	112.7	60.3	275.23	440.03	164.76	Electroporation	2	0	0	Diploid	Euploid	Homozygous	Human, clinical	1. Wine/European (subclade 2)	Domesticated (wine)
BMN	2.17	2.17	4.17	470	470	418	1525	3926	2401	Electroporation	2	0	0.0527375	Diploid	Euploid	Heterozygous	Human, clinical	1. Wine/European (subclade 3)	Domesticated (wine)
BNA	3.94	4.78	4.94	1128.3	1140.3	1134	2317.67	4951	2633.33	Electroporation	2	0	0.102931	Diploid	Euploid	Heterozygous	Nature	10. French Guiana human	Unknown
BNB	2.89	9	9	291	720.3	720.3	738.03	3522	2783.67	Electroporation	2	0	0.114259	Diploid	Euploid	Heterozygous	Fruit	10. French Guiana human	Unknown
BNE	2.17	2.17	4.17	403	403	282	1226.5	2252.5	1025.85	Electroporation	2	0	0	Diploid	Euploid	Homozygous	Wine	1. Wine/European	Domesticated (wine)
BNF	2.56	3.5	4.72	390.3	460.7	374.3	1085.77	2569.67	1483.67	Electroporation	2	0	0	Diploid	Euploid	Homozygous	Wine	1. Wine/European	Domesticated (wine)
BNH	2.67	2.67	4.17	668.5	668.5	301	1883.5	3264	1380.5	Electroporation	2	0	0	Diploid	Euploid	Homozygous	Wine	1. Wine/European	Domesticated (wine)
BNL	1.94	1.94	5.56	76	76	40.7	171.47	281.6	110.13	Electroporation	2	0	0.0872006	Diploid	Euploid	Heterozygous	Soil	1. Wine/European	Domesticated (wine)
BNN	2.19	2.19	6.06	96.7	96.7	60.7	251.4	420.25	168.86	Electroporation	2	0	0	Diploid	Euploid	Homozygous	Wine	1. Wine/European	Domesticated (wine)
BNP	2.33	2.33	4.5	411.7	411.7	257.7	1228.2	2044	816.07	Electroporation	2	0	0.146856	Diploid	Euploid	Heterozygous	Wine	1. Wine/European	Domesticated (wine)
BNQ	2.17	2.17	4.17	333	333	139.3	841.13	1045.67	204.63	Electroporation	2	0	0	Diploid	Euploid	Homozygous	Wine	1. Wine/European	Domesticated (wine)
BNV	3.06	4.22	5.22	135	170	168	320.43	713.63	393.17	Electroporation	2	0	0	Diploid	Euploid	Homozygous	Soil	1. Wine/European	Domesticated (wine)
BPF	1.17	1.17	6.74	116	116	47	293.9	426.96	133.11	Electroporation	2	0	0.0999287	Diploid	Euploid	Heterozygous	Fruit	1. Wine/European	Domesticated (wine)
BPK	2.56	2.56	4.17	213.7	213.7	121.3	615.53	1132	516.5	Electroporation	2	0	0.0947486	Diploid	Euploid	Heterozygous	Water	1. Wine/European	Domesticated (wine)
BPM	2.39	2.39	4.28	143.3	143.3	84.3	381.6	571.67	190.07	Electroporation	2	0	0.0739689	Diploid	Euploid	Heterozygous	Wine	1. Wine/European	Domesticated (wine)
BPQ	2	5.17	5.17	98.7	123	123	252.27	742.03	489.77	Electroporation	2	0	0	Diploid	Euploid	Homozygous	Wine	1. Wine/European (subclade 1)	Domesticated (wine)
BPV	2.25	2.25	5.5	279.8	279.8	128.8	696.73	1101	404.1	Electroporation	2	0	0	Diploid	Euploid	Homozygous	Wine	1. Wine/European	Domesticated (wine)
BQA	3.54	6.71	6.71	284	652	652	655.48	3361	2705.5	Electroporation	2	0	0	Diploid	Euploid	Homozygous	Wine	1. Wine/European (subclade 1)	Domesticated (wine)
BQC	1.54	3.46	6.17	122.8	166.3	147.3	290.85	773.38	482.5	Electroporation	2	0	0	Diploid	Euploid	Homozygous	Distillery	1. Wine/European	Domesticated (wine)
BQE	2.5	2.71	4.46	365.8	383.3	263.8	1057.85	2080	1021.58	Electroporation	2	0	0.152765	Diploid	Euploid	Heterozygous	Wine	1. Wine/European	Domesticated (wine)
BQH	1.5	1.5	5.67	114.7	114.7	74.7	255.53	505.33	249.77	Electroporation	2	0	0.138565	Diploid	Euploid	Heterozygous	Wine	1. Wine/European	Domesticated (wine)
BQI	2.83	2.83	4.17	380.3	380.3	427.8	1095.33	2429	1333.67	Electroporation	2	0	0	Diploid	Euploid	Homozygous	Wine	1. Wine/European	Domesticated (wine)
BQN	1.63	6.37	7.79	240.5	284	282	661.9	1631.5	969.5	Electroporation	2	0	0	Diploid	Euploid	Homozygous	Wine	1. Wine/European (subclade 1)	Domesticated (wine)
BQS	1.61	1.61	5.89	149.7	149.7	102.7	358.97	663.3	304.37	Electroporation	2	0	0.0523624	Diploid	Euploid	Heterozygous	Wine	1. Wine/European	Domesticated (wine)
BQT	1.37	1.37	4.97	247.2	247.2	146	692.14	1284.08	591.92	Electroporation	2	0	0	Diploid	Euploid	Homozygous	Wine	1. Wine/European	Domesticated (wine)
BRA	2	2	4.58	422	422	146.5	997.65	1500.05	502.13	Electroporation	2	0	0	Diploid	Euploid	Homozygous	Nature	1. Wine/European	Domesticated (wine)
BRB	2.23	2.23	4.65	53.9	53.9	31	138.82	217.75	78.95	Electroporation	2	0	0.143933	Diploid	Euploid	Heterozygous	Wine	1. Wine/European	Domesticated (wine)
BRC	0.17	0.17	5.42	194	194	157	386.6	1047.35	661	Lithium acetate	2	0	0	Diploid	Euploid	Homozygous	Wine	1. Wine/European (subclade 1)	Domesticated (wine)
BRD	1.96	3.21	7.75	220.8	242.3	197.8	618.28	1531.75	913.58	Electroporation	2	0	0.169645	Diploid	Euploid	Heterozygous	Unknown	1. Wine/European	Domesticated (wine)
BRE	2.89	4.69	6.89	253.3	331.5	198.5	651.3	1256.58	605.07	Electroporation	2	0	0	Diploid	Euploid	Homozygous	Wine	1. Wine/European	Domesticated (wine)
BRF	2.33	3.17	5.06	104.7	114.7	83.7	272.2	554.81	282.53	Electroporation	2	0	0.192342	Diploid	Euploid	Heterozygous	Wine	1. Wine/European	Domesticated (wine)
BSA	2.57	2.57	4.83	493.2	493.2	315.2	1342.5	2600.4	1258.18	Electroporation	2	0	0	Diploid	Euploid	Homozygous	Wine	1. Wine/European	Domesticated (wine)
BSC	1.94	1.94	4.22	544	544	176.5	1376.08	2087.47	711.18	Electroporation	2	0	0	Diploid	Euploid	Homozygous	Wine	1. Wine/European	Domesticated (wine)
BSE	2.22	3.28	4.61	301	350.7	306	734.23	1501.67	767.33	Electroporation	2	0	0	Diploid	Euploid	Homozygous	Wine	1. Wine/European	Domesticated (wine)
BSK	1.97	1.97	4.22	334	334	137.5	915.58	1310.08	394.45	Electroporation	2	0	0.454156	Diploid	Euploid	Heterozygous	Unknown	M3. Mosaic region 3	Unknown
BSL	1.42	1.42	5.58	68.5	68.5	38.5	172.95	272.9	99.96	Electroporation	2	0	0.223517	Diploid	Euploid	Heterozygous	Wine	1. Wine/European	Domesticated (wine)
BSM	2.75	2.75	4.25	96	96	57.5	227.05	367.1	140.04	Electroporation	2	0	0.196061	Diploid	Euploid	Heterozygous	Wine	1. Wine/European	Domesticated (wine)
BSN	1.83	1.83	4.67	98.3	98.3	31.7	251.73	335.33	83.61	Lithium acetate	2	0	0.194428	Diploid	Euploid	Heterozygous	Wine	1. Wine/European	Domesticated (wine)
BSP	1.43	3.02	5.26	194.1	197.3	133.6	563.91	1168.54	604.67	Electroporation	2	0	0	Diploid	Euploid	Homozygous	Wine	1. Wine/European	Domesticated (wine)
BST	1.62	1.62	4.88	138.5	138.5	67.3	387.55	644.74	257.2	Electroporation	2	0	0	Diploid	Euploid	Homozygous	Wine	1. Wine/European	Domesticated (wine)
BTH	2.33	2.33	4.28	753.7	753.7	125	1751.6	2019.33	268.04	Electroporation	2	0	0	Diploid	Euploid	Homozygous	Tree	1. Wine/European	Domesticated (wine)
BTI	2.11	2.11	4.64	326.7	326.7	207.2	1002.58	1950.73	948.23	Electroporation	2	0	0	Diploid	Euploid	Homozygous	Tree	M3. Mosaic region 3	Unknown
BTL	1.19	1.19	5.35	322.4	322.4	188.4	895.59	1448.51	553.08	Electroporation	2	0	0	Diploid	Euploid	Homozygous	Wine	1. Wine/European	Domesticated (wine)
BTN	1.09	1.09	4.25	247.5	247.5	41.5	556.2	719.85	163.65	Electroporation	2	0	0	Diploid	Euploid	Homozygous	Wine	1. Wine/European	Domesticated (wine)
BTP	2.75	2.75	4.25	392	392	231	1036.5	1479	442.65	Electroporation	2	0	0.314934	Diploid	Euploid	Heterozygous	Wine	1. Wine/European	Domesticated (wine)
BTR	0.22	0.22	7	111	111	65.3	214.27	542.53	328.27	Electroporation	2	0	0.33609	Diploid	Euploid	Heterozygous	Wine	1. Wine/European	Domesticated (wine)
BVM	1.38	1.38	5.54	169	169	75.3	461.1	821.48	360.28	Electroporation	2	0	0	Diploid	Euploid	Homozygous	Wine	1. Wine/European	Domesticated (wine)
BVT	1.83	1.83	4.22	728.3	728.3	421	2356.67	3102.33	745.9	Lithium acetate	2	0	0.0764672	Diploid	Euploid	Heterozygous	Wine	1. Wine/European (subclade 4)	Domesticated (wine)
CAF	1.79	1.79	4.21	184.8	184.8	107.3	485.3	728.6	243.33	Electroporation	2	0	0	Diploid	Euploid	Homozygous	Wine	1. Wine/European	Domesticated (wine)
CBG	2.83	2.83	4.17	299	299	155	828.85	1652	823	Electroporation	2	0	0.138852	Diploid	Euploid	Heterozygous	Wine	1. Wine/European	Domesticated (wine)
CBH	2.17	2.17	4.34	377.5	377.5	288	1051	1746.5	695.2	Electroporation	2	0	0.0745885	Diploid	Euploid	Heterozygous	Wine	1. Wine/European	Domesticated (wine)
CBI	0.56	0.56	5.89	223.7	223.7	172	632.57	1384.33	751.43	Electroporation	2	0	0	Diploid	Euploid	Homozygous	Wine	1. Wine/European (subclade 1)	Domesticated (wine)
CBN	3.33	3.33	4.17	542	542	425	1468	2236	768.2	Electroporation	2	0	0	Diploid	Euploid	Homozygous	Beer	7. Mosaic beer	Domesticated (non-wine)
CCC	2.67	4.17	5.39	194.7	239.3	215.7	468.97	1049.5	580.53	Lithium acetate	2	0	0	Diploid	Euploid	Homozygous	Flower	21. Ecuadorean	Wild
CCD	0.67	0.67	6.33	395	395	123	918.4	1532	613.2	Lithium acetate	2	0	0	Diploid	Euploid	Homozygous	Flower	21. Ecuadorean	Wild
CCE	3.17	4	4.94	291.7	359	348	612.37	1504.3	891.87	Lithium acetate	2	0	0	Diploid	Euploid	Homozygous	Flower	21. Ecuadorean	Wild
CCF	3.44	4.78	5.06	285.7	320	318.3	672.83	1390.67	717.77	Lithium acetate	2	0	0	Diploid	Euploid	Homozygous	Insect	21. Ecuadorean	Wild
CCG	2.61	3.39	5.72	271	311.3	286	718.33	1498.27	779.9	Electroporation	2	0	0	Diploid	Euploid	Homozygous	Fruit	21. Ecuadorean	Wild
CCM	1.64	1.64	4.28	341.8	341.8	179.2	952.98	1766.5	813.63	Electroporation	2	0	0	Diploid	Euploid	Homozygous	Tree	1. Wine/European (subclade 1)	Domesticated (wine)
CCQ	3.67	4.5	4.5	306	341.5	341.5	614.95	1299	683.85	Electroporation	2	0	0	Diploid	Euploid	Homozygous	Tree	18. Far East Asia	Wild
CDB	3.92	4.36	4.47	1836.8	2207.7	2079.7	2702	6177.67	3476	Electroporation	2	0	0	Diploid	Euploid	Homozygous	Soil	99. Other	Unknown
CDD	2.28	2.56	4.72	1062.3	1201	1041	1815.7	4674	2858.63	Lithium acetate	2	0	0	Diploid	Euploid	Homozygous	Tree	M3. Mosaic region 3	Unknown
CDE	3.06	3.06	4.17	347.3	347.3	252	1000.8	1498.33	497.2	Lithium acetate	2	0	0	Diploid	Euploid	Homozygous	Tree	M3. Mosaic region 3	Unknown
CDF	1.28	1.28	4.44	658.3	658.3	407	2081	4063.33	1982	Lithium acetate	2	0	0	Diploid	Euploid	Homozygous	Fruit	22. Far East Russian	Wild
CDG	2	2	4.33	204	204	20	424.2	490.3	66.17	Lithium acetate	2	0	0	Diploid	Euploid	Homozygous	Wine	22. Far East Russian	Wild
CDI	2.83	2.83	4.83	266	266	192.3	674.73	1127.97	453.03	Lithium acetate	2	0	0	Diploid	Euploid	Homozygous	Tree	22. Far East Russian	Wild
CDL	1.5	1.5	4.17	105	105	37	222	359.8	137.8	Lithium acetate	2	0	0	Diploid	Euploid	Homozygous	Tree	18. Far East Asia	Wild
CDQ	1.17	1.17	4.25	974	974	341.5	2759	4422	1662.5	Lithium acetate	2	0	0	Diploid	Euploid	Homozygous	Tree	99. Other	Unknown
CDT	4	5.17	5.17	388.5	547	547	568.9	1924	1354.5	Lithium acetate	2	0	0	Diploid	Euploid	Homozygous	Insect	2. Alpechin	Unknown
CDV	NE	NE	NE	NE	NE	NE	NE	NE	NE	Electroporation	2	0	0	Diploid	Euploid	Homozygous	Soil	1. Wine/European	Domesticated (wine)
CEE	0.75	0.75	4.42	464	464	107.5	892.55	1440	547.2	Electroporation	2	0	0	Diploid	Euploid	Homozygous	Soil	1. Wine/European	Domesticated (wine)
CEF	NE	NE	NE	NE	NE	NE	NE	NE	NE	Electroporation	2	0	0	Diploid	Euploid	Homozygous	Soil	1. Wine/European	Domesticated (wine)
CEH	1.6	1.6	4.2	860.8	860.8	310.6	2515.6	3925.6	1410	Lithium acetate	2	0	0	Diploid	Euploid	Homozygous	Fruit	99. Other	Unknown
CEI	1.94	1.94	4.39	199	199	87.7	542.1	754.07	211.97	Lithium acetate	2	0	0	Diploid	Euploid	Homozygous	Soil	17. Taiwanese	Wild
CEK	1.75	1.75	5.42	188.5	188.5	145.5	503.45	890.1	386.4	Electroporation	2	0	0	Diploid	Euploid	Homozygous	Fermentation	26. Asian fermentation	Unknown
CFE	2.25	2.25	6	211.5	211.5	92.8	529.98	837.33	307.28	Lithium acetate	2	0	0.138703	Diploid	Euploid	Heterozygous	Beer	1. Wine/European	Domesticated (wine)
CFF	2.33	2.33	4.17	308	308	228	867.6	1387	519.3	Electroporation	2	0	0.383174	Diploid	Euploid	Heterozygous	Beer	7. Mosaic beer	Domesticated (non-wine)
CGB	3.94	5.22	5.22	452.7	666.7	666.7	731.47	2016	1285.07	Electroporation	2	0	0	Diploid	Euploid	Homozygous	Insect	M3. Mosaic region 3	Unknown
CGN	3.1	3.1	4.2	726.2	726.2	567.4	1999.4	3995.6	1995.82	Electroporation	2	0	0.14995	Diploid	Euploid	Heterozygous	Fermentation	26. Asian fermentation	Unknown
CGR	0.78	0.78	4.78	278.7	278.7	120.3	674.33	1309.23	634.77	Electroporation	2	0	0.104039	Diploid	Euploid	Heterozygous	Fermentation	26. Asian fermentation	Unknown
CGS	2.22	2.22	4.72	96.7	96.7	86.7	266.57	513.3	246.73	Lithium acetate	2	0	0	Diploid	Euploid	Homozygous	Wine	1. Wine/European	Domesticated (wine)
CGT	2.39	5.72	5.72	171.3	216.7	216.7	452.53	1026.67	574.1	Electroporation	2	0	0	Diploid	Euploid	Homozygous	Wine	1. Wine/European (subclade 1)	Domesticated (wine)
CGV	1.61	1.61	4.28	377.7	377.7	279.7	1161.17	2069.33	908.23	Electroporation	2	0	0.0849365	Diploid	Euploid	Heterozygous	Wine	1. Wine/European	Domesticated (wine)
CHA	1.79	2.67	4.67	455.8	463.3	193	1235.45	1574.43	338.98	Electroporation	2	0	0	Diploid	Euploid	Homozygous	Wine	1. Wine/European	Domesticated (wine)
CHB	2.33	2.33	4.17	368.5	368.5	146.3	1021.45	1413.5	392.3	Lithium acetate	2	0	0.0885778	Diploid	Euploid	Heterozygous	Wine	1. Wine/European	Domesticated (wine)
CHC	1.28	1.28	4.61	467	467	159	1228	2062	834.27	Electroporation	2	0	0.0756068	Diploid	Euploid	Heterozygous	Wine	1. Wine/European	Domesticated (wine)
CHD	2.5	2.5	5.1	341.6	341.6	138.6	950.68	1239.42	288.89	Lithium acetate	2	0	0.190001	Diploid	Euploid	Heterozygous	Wine	1. Wine/European	Domesticated (wine)
CHE	2.29	2.29	4.25	512.5	512.5	252.8	1426.75	2356.93	930.25	Lithium acetate	2	0	0.127771	Diploid	Euploid	Heterozygous	Wine	1. Wine/European	Domesticated (wine)
CHR	1.75	1.75	4.25	115	115	40.5	280.65	378.3	97.64	Electroporation	2	0	0.564094	Diploid	Euploid	Heterozygous	Human, clinical	8. Mixed origin	Unknown
CIA	1.29	1.29	4.38	324.8	324.8	134.8	875.93	1393.65	517.96	Lithium acetate	2	0	0	Diploid	Euploid	Homozygous	Industrial	1. Wine/European	Domesticated (wine)
CIC	3	3	4.67	146	146	125	403.8	811.1	407.3	Lithium acetate	2	0	0.41093	Diploid	Euploid	Heterozygous	Human, clinical	M3. Mosaic region 3	Unknown
CIF	2.2	2.2	4.7	759.6	759.6	290.8	2085.94	2743.8	657.96	Lithium acetate	2	0	0.392644	Diploid	Euploid	Heterozygous	Human, clinical	M3. Mosaic region 3	Unknown
CIG	3.17	3.17	4.22	235.3	235.3	183.3	577.17	888.63	311.43	Electroporation	2	0	0.487528	Diploid	Euploid	Heterozygous	Human, clinical	M3. Mosaic region 3	Unknown
CII	2.94	2.94	4.17	469.7	469.7	428	1361.17	2583.83	1222.7	Electroporation	2	0	0.533468	Diploid	Euploid	Heterozygous	Human, clinical	M3. Mosaic region 3	Unknown
CIL	2.28	2.28	4.22	521.8	521.8	340.3	1548.93	2926.63	1377.77	Electroporation	2	0	0.539455	Diploid	Euploid	Heterozygous	Human, clinical	M3. Mosaic region 3	Unknown
CIS	3.67	11.33	11.33	363	386	386	1192	3939	2747	Electroporation	2	0	0.0523889	Diploid	Euploid	Heterozygous	Human, clinical	1. Wine/European (subclade 3)	Domesticated (wine)
CIV	1.58	1.58	4.25	261	261	153	719.95	1036.9	316.65	Electroporation	2	0	0.0476854	Diploid	Euploid	Heterozygous	Human, clinical	1. Wine/European (subclade 3)	Domesticated (wine)
CKA	1.89	1.89	4.22	202.3	202.3	130	580.8	958.07	377.4	Electroporation	2	0	0.435064	Diploid	Euploid	Heterozygous	Human, clinical	M3. Mosaic region 3	Unknown
CKC	2.17	2.17	4.33	278	278	212	763.5	1184	420.5	Electroporation	2	0	0.0532601	Diploid	Euploid	Heterozygous	Human, clinical	1. Wine/European (subclade 3)	Domesticated (wine)
CKD	2	2	4.17	288	288	201	879.7	1303	423.3	Electroporation	2	0	0.0537101	Diploid	Euploid	Heterozygous	Human, clinical	1. Wine/European (subclade 3)	Domesticated (wine)
CKE	1.83	1.83	4.83	248.7	248.7	122.7	594.27	948.93	354.77	Electroporation	2	0	0.0520668	Diploid	Euploid	Heterozygous	Human, clinical	1. Wine/European (subclade 3)	Domesticated (wine)
CKF	2.94	3.17	4.33	189.3	207.7	153.3	493.7	980.1	486.57	Electroporation	2	0	0.047728	Diploid	Euploid	Heterozygous	Human, clinical	1. Wine/European (subclade 3)	Domesticated (wine)
CKG	0.67	0.67	4.67	953	953	191	1803	2766	962.7	Electroporation	2	0	0.0546657	Diploid	Euploid	Heterozygous	Fruit	1. Wine/European (subclade 3)	Domesticated (wine)
CKQ	2.58	2.58	4.33	252.5	252.5	206.5	711.95	1268.5	556.4	Electroporation	2	0	0.0499773	Diploid	Euploid	Heterozygous	Human, clinical	1. Wine/European (subclade 3)	Domesticated (wine)
CLB	3.5	6.33	6.33	182.5	786	786	441.4	2909	2467.5	Electroporation	2	0	0	Diploid	Euploid	Homozygous	Tree	4. Mediterranean oak	Wild
CLG	2.61	2.61	4.72	100.7	100.7	66	278.9	463.4	184.5	Electroporation	2	0	0.572115	Diploid	Euploid	Heterozygous	Human, clinical	M3. Mosaic region 3	Unknown
CLI	2.33	2.33	4.39	179.3	179.3	129	552.03	990.97	439.07	Electroporation	2	0	0.0646306	Diploid	Euploid	Heterozygous	Sake	25. Sake	Domesticated (non-wine)
CLN	1.54	1.54	4.83	331.1	331.1	184.5	961.39	1787.64	826.33	Electroporation	2	0	0	Diploid	Euploid	Homozygous	Sake	25. Sake	Domesticated (non-wine)
CLP	3.33	6.67	6.67	412	578	578	921.4	2865	1943	Electroporation	2	0	0.0211407	Diploid	Euploid	Heterozygous	Sake	25. Sake	Domesticated (non-wine)
CMH	1.93	2.9	5.67	154.8	168.6	111	450.24	808.66	358.6	Electroporation	2	0	0.0807013	Diploid	Euploid	Heterozygous	Sake	25. Sake	Domesticated (non-wine)
CMI	2.67	2.67	4.33	247	247	114	605.8	1013	406.8	Electroporation	2	0	0.039515	Diploid	Euploid	Heterozygous	Sake	25. Sake	Domesticated (non-wine)
CMP	2.22	2.22	5.56	166	166	138.3	428.67	777	348.37	Lithium acetate	2	0	0	Diploid	Euploid	Homozygous	Tree	21. Ecuadorean	Wild
CMQ	2.11	2.11	4.78	160	160	133.3	405.1	730.93	325.83	Electroporation	2	0	0	Diploid	Euploid	Homozygous	Tree	21. Ecuadorean	Wild
CNB	2	2	5.08	235.5	235.5	106	596.65	878.7	282.25	Electroporation	2	0	0.49982	Diploid	Euploid	Heterozygous	Bioethanol	3. Brazilian bioethanol	Domesticated (non-wine)
CNM	2.94	2.94	4.17	1249	1249	725.3	3831.33	6336.67	2504.67	Electroporation	2	0	0.412633	Diploid	Euploid	Heterozygous	Bioethanol	3. Brazilian bioethanol	Domesticated (non-wine)
CPC	2.5	2.5	4.17	1309	1309	314	3199	4027	827.87	Electroporation	2	0	0.546025	Diploid	Euploid	Heterozygous	Fruit	M3. Mosaic region 3	Unknown
CPG	NE	NE	NE	NE	NE	NE	NE	NE	NE	Electroporation	2	0	0	Diploid	Euploid	Homozygous	Nature	2. Alpechin	Unknown
CPI	2.84	3.08	4.37	128	134	115.8	326.58	632.5	305.93	Electroporation	2	0	0.222885	Diploid	Euploid	Heterozygous	Distillery	9. Mexican agave	Domesticated (non-wine)
CQG	4	4.5	4.5	344	426	426	618.7	2677	2058	Electroporation	2	0	0.214244	Diploid	Euploid	Heterozygous	Fermentation	12. West African cocoa	Domesticated (non-wine)
CQI	3.61	3.72	4.44	305.7	311	273.7	808.03	1528.33	720.27	Lithium acetate	2	0	0.267998	Diploid	Euploid	Heterozygous	Fermentation	12. West African cocoa	Domesticated (non-wine)
CQM	3.5	3.59	4.25	170	170	148	366	660.75	294.75	Lithium acetate	2	0	0.364266	Diploid	Euploid	Heterozygous	Fermentation	12. West African cocoa	Domesticated (non-wine)
CQS	2.71	2.71	8.83	411.3	411.3	215.5	1135.28	2098.88	963.85	Electroporation	2	0	0	Diploid	Euploid	Homozygous	Nature	99. Other	Unknown
CQT	2.43	5	7.07	128.4	169.8	128	336.48	619.98	283.51	Electroporation	2	0	0	Diploid	Euploid	Homozygous	Wine	1. Wine/European	Domesticated (wine)
CQV	3.06	3.06	5.89	119.3	119.3	98.3	327.67	632.93	305.17	Electroporation	2	0	0	Diploid	Euploid	Homozygous	Wine	1. Wine/European	Domesticated (wine)
CRD	1.17	1.17	4.5	172	172	107	481.45	841.6	360.15	Electroporation	2	0	0	Diploid	Euploid	Homozygous	Wine	1. Wine/European	Domesticated (wine)
CRG	2.44	5.61	5.61	138	224.7	224.7	335.43	865.47	529.93	Electroporation	2	0	0.12443	Diploid	Euploid	Heterozygous	Wine	1. Wine/European	Domesticated (wine)
CRK	1.88	1.88	5.83	151.8	151.8	76.3	354.63	548.58	193.9	Electroporation	2	0	0	Diploid	Euploid	Homozygous	Wine	1. Wine/European	Domesticated (wine)
SACE_YAA	1.83	1.83	4.23	261.8	261.8	84.8	644.74	828.32	183.66	Lithium acetate	2	0	0	Diploid	Euploid	Homozygous	Distillery	1. Wine/European	Domesticated (wine)
SACE_YAD	2.17	2.17	4.5	507.5	507.5	240.5	1369	2132.5	763.65	Electroporation	2	0	0	Diploid	Euploid	Homozygous	Human, clinical	1. Wine/European	Domesticated (wine)
SACE_YAK	1.75	1.75	6.92	58.5	58.5	46.5	153.55	336.6	183.15	Lithium acetate	2	0	0	Diploid	Euploid	Homozygous	Human, clinical	M3. Mosaic region 3	Unknown
SACE_YAM	4	8.67	8.67	123	336	336	276.5	2190	1914	Electroporation	2	0	0	Diploid	Euploid	Homozygous	Human, clinical	1. Wine/European	Domesticated (wine)
SACE_YAQ	1.72	1.72	4.67	2308.7	2308.7	1479.3	6846.33	11057.3	4210.67	Electroporation	2	0	0	Diploid	Euploid	Homozygous	Human, clinical	M3. Mosaic region 3	Unknown
SACE_YAV	0.71	0.71	5.79	228.3	228.3	83	493.28	823.85	330.55	Lithium acetate	2	0	0	Diploid	Euploid	Homozygous	Human, clinical	M3. Mosaic region 3	Unknown
SACE_YAW	2.42	2.42	4.25	224	224	128	576.15	969.55	348.6	Electroporation	2	0	0	Diploid	Euploid	Homozygous	Human, clinical	M3. Mosaic region 3	Unknown
SACE_YAY	2.33	2.33	4.17	1056	1056	445	2902	4725	1823	Electroporation	2	0	0	Diploid	Euploid	Homozygous	Human, clinical	1. Wine/European (subclade 2)	Domesticated (wine)
SACE_YBJ	2.33	2.33	4.33	155.5	155.5	58.5	385.9	549.2	163.35	Lithium acetate	2	0	0	Diploid	Euploid	Homozygous	Human, clinical	M3. Mosaic region 3	Unknown
SACE_YBL	3.1	3.98	4.98	634.9	750.7	514.4	1435.69	2799.71	1363.86	Lithium acetate	2	0	0	Diploid	Euploid	Homozygous	Human, clinical	M3. Mosaic region 3	Unknown
SACE_YBQ	2.75	2.75	4.19	740.5	740.5	360.5	2106.85	3418.18	1311.67	Electroporation	2	0	0	Diploid	Euploid	Homozygous	Nature	99. Other	Unknown
SACE_YBS	4	5.67	5.67	251.3	806.3	806.3	456.07	2591.33	2134.97	Lithium acetate	2	0	0	Diploid	Euploid	Homozygous	Tree	23. North American oak	Wild
SACE_YBW	2.17	2.17	4.33	193	193	101	484.8	698.9	214.2	Electroporation	2	0	0	Diploid	Euploid	Homozygous	Human, clinical	99. Other	Unknown
SACE_YBY	2.5	2.5	4.17	267	267	75	596.7	815.2	218.5	Electroporation	2	0	0	Diploid	Euploid	Homozygous	Wine	1. Wine/European	Domesticated (wine)
SACE_YBZ	2.42	5.17	5.17	203.5	239	239	553.7	1244.75	691	Lithium acetate	2	0	0	Diploid	Euploid	Homozygous	Fruit	M3. Mosaic region 3	Unknown
SACE_YCA	1.72	1.72	6.44	143.3	143.3	107.3	345.83	601.8	255.97	Electroporation	2	0	0	Diploid	Euploid	Homozygous	Wine	1. Wine/European	Domesticated (wine)
SACE_YCC	3.33	3.33	4.33	424	424	349	1112	2021	908.4	Electroporation	2	0	0	Diploid	Euploid	Homozygous	Industrial	M2. Mosaic region 2	Unknown
SACE_YCI	1.33	1.33	4.67	253.5	253.5	147	716.5	1373.5	656.65	Electroporation	2	0	0	Diploid	Euploid	Homozygous	Wine	M1. Mosaic region 1	Unknown
SACE_YCK	2.17	2.17	4.39	278	278	146.7	698.17	947.07	248.93	Lithium acetate	2	0	0	Diploid	Euploid	Homozygous	Industrial	26. Asian fermentation	Unknown
SACE_YCL	2.33	3.67	4.63	481.4	574	337.4	1404.5	2687.68	1283.08	Lithium acetate	2	0	0	Diploid	Euploid	Homozygous	Tree	99. Other	Unknown
SACE_YCN	1.63	1.63	4.17	1848.8	1848.8	830.5	5199.75	8701.25	3501.53	Lithium acetate	2	0	0	Diploid	Euploid	Homozygous	Fruit	99. Other	Unknown
SACE_YCP	0.83	0.83	4.5	1069	1069	200	2282	3324	1042	Electroporation	2	0	0	Diploid	Euploid	Homozygous	Wine	1. Wine/European	Domesticated (wine)
SACE_YDM	4	5.06	5.06	613	961.3	961.3	824.13	3425.67	2601	Electroporation	2	0	0	Diploid	Euploid	Homozygous	Human, clinical	2. Alpechin	Unknown
Time: Maximum luminescence time. Max: Maximum luminescence. AUC: Area under the luminescence curve. NE: Not evaluated.

## Sheet: S2
Table S2. Number of strains by clade in the TOMAN-G population.
Clade	"1002 Yeast Genomes Project" population		TOMAN-G population
	# strains	% strains	# strains	% strains
1. Wine/European	362	35.8061	151	55.1095
2. Alpechin	17	1.6815	3	1.09489
3. Brazilian bioethanol	35	3.46192	2	0.729927
4. Mediterranean oak	8	0.791296	2	0.729927
5. French dairy	32	3.16518	2	0.729927
6. African beer	20	1.97824	1	0.364964
7. Mosaic beer	21	2.07715	2	0.729927
8. Mixed origin	72	7.12166	5	1.82482
9. Mexican agave	7	0.692384	1	0.364964
10. French Guiana human	31	3.06627	8	2.91971
11. Ale beer	18	1.78042	0	0
12. West African cocoa	13	1.28586	3	1.09489
13. African palm wine	28	2.76954	3	1.09489
14. CHNIII	2	0.197824	1	0.364964
15. CHNII	2	0.197824	1	0.364964
16. CHNI	1	0.098912	1	0.364964
17. Taiwanese	3	0.296736	1	0.364964
18. Far East Asia	9	0.890208	4	1.45985
19. Malaysian	6	0.593472	3	1.09489
20. CHN V	2	0.197824	2	0.729927
21. Ecuadorean	10	0.98912	7	2.55474
22. Far East Russian	4	0.395648	3	1.09489
23. North American oak	13	1.28586	7	2.55474
24. Asian islands	11	1.08803	0	0
25. Sake	47	4.64886	8	2.91971
26. Asian fermentation	39	3.85757	10	3.64964
99. Other	48	4.74777	14	5.10949
M1. Mosaic Region 1	17	1.6815	2	0.729927
M2. Mosaic Region 2	20	1.97824	3	1.09489
M3. Mosaic Region 3	113	11.1771	24	8.75912
Total	1011	100	274	100
